# Supplementary material for: Neuroprotective Effects of Dehydroepiandrosterone Sulphate Against Aβ Toxicity and Accumulation in Cellular and Animal Model of Alzheimer’s Disease
Source: Biomedicines. 2025 Feb 11;13(2):432. doi: 10.3390/biomedicines13020432 (PMC11853520; doi:10.3390/biomedicines13020432)
Supplement: Supplementary file 1 [file biomedicines-13-00432-s001.zip]

Archive with 1 entries (1 files):
- biomedicines-3454890-supplementary.pdf
